# Supplementary material for: PCSK9 stimulates Syk, PKCδ, and NF-κB, leading to atherosclerosis progression independently of LDL receptor
Source: Nat Commun. 2024 Mar 30;15:2789. doi: 10.1038/s41467-024-46336-2 (PMC10981688; doi:10.1038/s41467-024-46336-2)
Supplement: Supplementary file 4 — Source Data [file 41467_2024_46336_MOESM4_ESM.xlsx]

## Sheet: 1a
Figure 1a
	THP-1
	rhPCSK9	0	50	200	2000	ng/ml
	p-p65(s276)	1	1.08222	1.29045	1.48886
		1.08779	1.08728	1.2757	1.61529
		1.007	1.09416	1.26206	1.52851
		0.881927	1.22896	1.32912	1.20498
		1.07283	1.27565	1.08391	1.58045
	HUVEC
	rhPCSK9	0	50	200	2000	ng/ml
	p-p65(s276)	1	1.62744	2.36258	3.14589
		0.736012	1.46656	1.69873	1.88743
		1.37752	1.76009	1.95371	2.15569

## Sheet: 1b
Figure 1b
	HEK293T
		Mock	rhPCSK9		rhResistin		TNF-α
			200	2000	100	1000	5	10
	NFκB-Luc	1.01271	1.17654	3.62193	1.29851	4.12749	3.12451	5.68254
		1	2.62085	4.26004	1.15301	3.5233	3.61347	7.57939
		0.999545	2.01254	2.87387	2.64194	3.5487	3.33568	6.35673
		0.978413	1.41474	2.82357	2.57123	3.43978
		1.00184	1.81726	3.18821	2.82478	3.84314

## Sheet: 1c
Figure 1c
	THP-1
	rhPCSK9	0	50	200	2000
	TNF-α	1.00621	1.12666	2.15078	2.59042
		1.05975	1.29482	1.94749	3.41706
		0.933873	1.1153	2.11173	2.58227
		0.922613	1.35117	1.5215	2.37142
		1.03021	1.13087	1.43524	2.25396
		1.05651	1.4138	1.94183	2.3524
	IL-1β	0.880364	0.881221	1.17129	6.35284
		0.941551	0.935998	1.8711	9.0171
		1.13732	1.26472	4.41898	4.92486
		1.0163	0.447874	2.62252	6.10824
		1.04373	1.04631	1.56815	9.38352
	IL-6	0.743002	0.740611	0.98503	1.48205
		0.915094	0.940782	1.24083	1.82094
		1.12397	1.12236	2.11534	2.37398
		1.29097	1.47895	2.52326	2.8848
		1.06131	1.33792	2.23808	2.68517
		0.955059	0.978341	1.51082	2.59779
	ITGA4	1.07097	0.958253	2.24313	2.70442
		1.12634	0.975494	2.27774	2.98026
		0.828994	0.657719	1.6263	2.23208
	ITGB1	0.812904	0.743428	2.18301	2.65916
		1.16549	0.987321	3.33161	3.64242
		1.05548	0.906229	2.66226	3.18447
	IL-10	1.12013	0.870321	1.12025	0.877979
		0.966118	0.935178	1.07997	0.603178
		1.11556	1.11092	1.13959	0.839502
		0.961583	0.958366	0.963647	1.17839
		0.861436	0.857534	0.762739	0.917835

## Sheet: 1d
Figure 1d
	HepG2
	rhPCSK9	0	50	200	2000
	TNF-α	0.954603	1.41109	2.04284	1.69589
		1.05057	1.51514	2.07381	2.54146
		0.947205	1.14959	1.81332	1.60944
		1.07307	0.871533	1.82817	2.77584
		0.958981	1.43574	1.4243	1.66328
		1.11549	0.917225	1.99007	1.89247
		2.04284	1.69589	1.05057	1.51514
	IL-1β	0.987854	1.20783	1.6365	1.54354
		0.810888	0.850027	0.965482	0.984294
		1.11414	1.26709	1.76541	1.56192
		0.976684	1.05946	1.29412	1.38971
		1.06188	1.20794	1.68501	1.25973
		1.08039	1.26936	1.32301	1.94448
	IL-6	0.901019	0.90635	2.00148	1.21274
		1.01156	1.56356	3.70548	1.92558
		0.914878	1.7013	1.50706	1.57404
		0.985342	1.39972	2.79381	1.68074
		1.13034	2.69544	2.3322	2.6565
		0.948226	2.39223	2.79041	2.47819
		1.13554	1.42469	3.90624	2.78543
	CRP	1.01799	0.728483	1.27602	5.34603
		1.22847	0.718866	1.67239	4.5759
		0.887669	0.413887	1.02557	3.07005
		1.03291	0.663311	2.97835	1.84963
		0.943327	1.51682	3.15799	2.31297
		1.00045	0.992852	1.02773	2.75242
		0.924097	1.08083	1.62758	2.94926
	ALB	0.965409	0.974934	0.992323	0.984011
		0.966333	0.988439	0.88499	0.98599
		0.988518	1.09964	1.09008	1.0973
		1.07694	0.964463	0.875618	1.08187
		1.08774	0.908958	0.955302	0.885041
		0.993328	0.817379	0.94254	0.833323
		0.931892	0.776094	0.904387	0.922806

## Sheet: 1e
Figure 1e
	HUVEC
	rhPCSK9	0	50	200	2000
	TNF-α	1.11542	1.66393	2.11521	2.79773
		0.830336	1.7668	1.52683	2.35192
		0.985136	1.46024	1.16905	1.87904
		1.06713	1.58324	1.3282	1.5052
		0.930444	1.26855	2.15847	2.25547
		1.10384	1.74481	1.21198	1.7312
	IL-1β	1.13767	1.38322	1.43788	1.85137
		0.819853	0.80584	0.888858	0.920915
		1.13518	1.08792	1.26053	2.25184
		1.02356	1.76591	1.53936	1.69784
		0.92273	1.77527	1.476	1.39136
	IL-6	0.951728	1.24079	1.17812	1.11608
		1.04643	1.35987	1.47676	1.67463
		1.00163	1.36508	1.29651	1.43553
		0.971528	1.27425	1.09748	1.15044
		1.03185	1.47741	1.2436	1.31534
	VCAM1	0.99465	1.23831	1.62024	2.32112
		1.21643	1.49229	1.36344	2.07985
		0.961233	1.21483	1.12466	1.06716
		0.919373	1.20675	1.26397	1.17288
		0.941466	1.04944	1.43869	1.26962
		0.993385	1.26753	1.36687	1.21875
	ICAM1	0.725398	1.0068	0.834273	0.934975
		1.879	2.15489	2.15416	2.21919
		1.11536	1.25139	1.28387	1.47364
		0.849752	1.06599	1.14651	1.10776
		0.79302	1.09344	1.00793	1.03237
		0.976122	1.35837	1.6204	1.51767
	SELE	1.04604	1.32181	1.30646	1.22325
		1.01359	1.23208	1.60874	1.90754
		0.975055	0.99643	1.19297	1.27713
		0.95854	1.20968	1.61004	1.77567
		0.988638	1.35467	1.61373	1.65413
		1.02074	1.28063	1.46377	1.27594

## Sheet: 1f
Figure 1f
	THP1
	rhPCSK9	0	50	200	2000	ng/ml
	Integrin α4	1.21337	1.06338	1.65768	1.78895
		1	0.888268	1.43647	2.19041
		0.932916	1.35001	1.69719	1.7819
		0.685407	1.39761	1.93176	1.27497
	Integrin β1	0.561821	1.71501	2.32202	2.13152
		0.393541	1.82214	2.10353	2.22533
		1	1.8606	2.0494	2.42241
		1.00963	2.09619	2.14866	1.8599
	HUVEC
	rhPCSK9	0	50	200	2000	ng/ml
	VCAM1	1	1.47003	1.38149	1.70418
		1.0167	1.44194	1.30424	1.83541
		1.27532	1.8364	1.52622	1.98806
	ICAM1	1	2.00347	4.08465	4.11859
		1.08356	2.6216	2.97941	3.66568
		1.38231	1.21754	2.92311	3.97931

## Sheet: 1h
Figure 1h
		LDLR -/-		BL6
	rhPCSK9	0	40	0	40	min
	p-p65(s276)	1	2.5354	1.56432	2.36407
		2.20221	2.65534	1.24354	1.73693
		1.04975	2.53564	1.58906	2.12432
		1.17139	2.27168	0.930192	2.49277
	p-p65(s536)	0.541051	1.59266	0.69399	1.23139
		1.13986	1.4792	0.313824	1.07784
		1	2.48734	0.608307	1.22195
		1.00186	1.52079	0.852222	1.8547
	PCSK9	1	63.245	8.74227	53.9471
		6.43017	72.8042	1.33469	55.2169
		0.553532	62.6174	1.63097	31.69
		2.83349	72.7856	5.34913	52.7809

## Sheet: 1i
Figure 1i
	rhPCSK9	-	+
	TNF-α	1.04196	2.1018
		0.965167	1.71756
		1.10476	1.71713
		0.977796	1.95482
		0.920516	1.17384
	IL-1β	0.996209	3.24067
		1.01536	3.07669
		0.953214	2.6588
		1.05849	2.63533
		0.97983	2.04118
	IL-6	0.923609	2.09685
		1.0487	2.27432
		1.03793	2.12071
		1.06973	1.93118
		0.929863	1.80691

## Sheet: 2b
Figure 2b
		LDLR-/-
		AdV-CTRL	AdV-PCSK9
	lesion area	19.568	48.0474
		2.906	30.4522
		11.523	36.8876
		33.09	35.2505
		24.985	78.1558
		30.5519	38.8532
		26.9508	63.7354
		30.6316	41.5832
			39.0025
			39.8255
			41.8184
			39.0528

## Sheet: 2g
Figure 2g
		LDLR-/-
		AdV-CTRL		AdV-PCSK9
		S-flow	D-flow	S-flow	D-flow
	PCSK9	2603	19580	4053	40005
		1459	24040	5801	28737
		3909	17960	3179	57843
	F4/80	1270	3130	1810	19990
		1190	2030	2540	15680
		1060	4050	1840	25110

[truncated: 39 more sheets: 2h, 3a, 3d, 3e, 3f, 4a, 4b, 4c, 4d, 4e, 4g, 4h, 5b, 5c, 5d, 5e, 5f, 5g, 6a, 6g …]
